# Supplementary material for: Model-based optimization approaches for precision medicine: A case study in presynaptic dopamine overactivity
Source: PLoS One. 2017 Jun 14;12(6):e0179575. doi: 10.1371/journal.pone.0179575 (PMC5470743; doi:10.1371/journal.pone.0179575)
Supplement: S1 Table — The relative sensitivity of dopamine concentration with respect to each enzyme activity. (XLSX) [file pone.0179575.s001.xlsx]

## Sheet: Sheet1
Enzyme	Relative Sensitivity
v14	0.9434		v1	tyrosine hydroxylase (TH)
v8	0.2758		v2	tyrosine output
v61	0.2424		v3	DOPA decarboxylase (AADC)
v51	0.1525		v4	BH2 output
v42	0.1406		v5	tyrosinase (TYR)
v58	0.1395		v6
v56	0.1053		v7
v57	0.1053		v8	DOPA decarboxylase (AADC)
v52	0.0427		v9	tyrosinase (TYR)
v6	0.0419		v10
v1	0.0317		v11
v43	0.0286		v12
v34	0.0256		v13	dopamine transporter(DAT)
v31	0.0191		v14	vesicular monoamine transporter(VMAT2)
v49	-0.0166		v15	monoamine oxidase(MAO), semicarbazide-sensitive amine oxidase (SSAO)
v20	-0.0178		v16	autoxidation, TYR, X53, XO
v48	-0.0222		v17	autoxidation, TYR, X53, XO
v55	-0.0603		v18	autoxidation, TYR, X53, XO
v27	-0.0756		v19
v2	-0.0768		v20
v9	-0.0907		v21	vesicle secretion
v16	-0.0989		v22	catechol-O-methyltransferase(COMT)
v54	-0.1236		v23	MAO, SSAO
v26	-0.1568		v24	ALDH, MAO
v50	-0.1592		v25	aldehyde dehydrogenase (ALDH)
v23	-0.1949		v26	catechol-O-methyltransferase(COMT)
v60	-0.2392		v27
v29	-0.3261		v28
v22	-0.3868		v29
v13	-0.7451		v30
v15	-1.4052		v31
v46	0.0095		v32
v44	0.0048		v33	migration inhibitory factor (MIF)
v45	0.0048		v34
v62	0.0048		v35	tyrosinase (TYR)
v3	0.0034		v36	dopachrome isomerase (DCT)
v64	0.0024		v37	tyrosinase (TYR)
v36	4.9738e-14		v38
v67	4.9738e-14		v39
v39	0		v40
v30	-2.62901e-13		v41	aldehyde dehydrogenase (ALDH)
v32	-3.97904e-13		v42	tyrosinase (TYR)
v21	-4.40536e-13		v43	tyrosinase (TYR)
v28	-4.40536e-13		v44	tyrosinase (TYR)
v59	-4.40536e-13		v45	tyrosinase (TYR)
v5	-4.83169e-13		v46	tyrosinase (TYR)
v7	-4.83169e-13		v47
v11	-4.83169e-13		v48
v12	-4.83169e-13		v49
v24	-4.83169e-13		v50
v25	-4.83169e-13		v51
v47	-4.83169e-13		v52
v66	-4.83169e-13		v53
v68	-4.83169e-13		v54
v4	-5.32907e-13		v55
v33	-5.32907e-13		v56
v35	-5.32907e-13		v57
v37	-5.32907e-13		v58
v38	-5.32907e-13		v59
v40	-5.32907e-13		v60
v41	-5.32907e-13		v61
v63	-0.0023		v62
v53	-0.0028		v63
v65	-0.0047		v64
v10	-0.006		v65
v19	-0.0061
v17	-0.0071
v18	-0.0071

## Sheet: Sheet2
v46	0.0095
v44	0.0048
v45	0.0048
v62	0.0048
v3	0.0034
v64	0.0024
v36	4.9738e-14
v67	4.9738e-14
v39	0
v30	-2.62901e-13
v32	-3.97904e-13
v21	-4.40536e-13
v28	-4.40536e-13
v59	-4.40536e-13
v5	-4.83169e-13
v7	-4.83169e-13
v11	-4.83169e-13
v12	-4.83169e-13
v24	-4.83169e-13
v25	-4.83169e-13
v47	-4.83169e-13
v66	-4.83169e-13
v68	-4.83169e-13
v4	-5.32907e-13
v33	-5.32907e-13
v35	-5.32907e-13
v37	-5.32907e-13
v38	-5.32907e-13
v40	-5.32907e-13
v41	-5.32907e-13
v63	-0.0023
v53	-0.0028
v65	-0.0047
v10	-0.006
v19	-0.0061
v17	-0.0071
v18	-0.0071
