# Supplementary material for: Model-based optimization approaches for precision medicine: A case study in presynaptic dopamine overactivity
Source: PLoS One. 2017 Jun 14;12(6):e0179575. doi: 10.1371/journal.pone.0179575 (PMC5470743; doi:10.1371/journal.pone.0179575)
Supplement: S4 Table — Drug target discovery problem for second-line common drug targets and the specific drug targets using candidate target set consisted of all enzymes. (XLSX) [file pone.0179575.s004.xlsx]

## Sheet: Sheet1
The candidate target set = {α0, α1, α13, α14, α15, α26, α60, α61}							The candidate target set consisted of all enzymes
Drug target type	Disease states	Therapeutic, adverse and variation effects					Drug target type	Disease states	Therapeutic, adverse and variation effects
		T	A	V	Detected target				T	A	V	Detected target
2nd-line							2nd-line
600	Class 1	1	0.98	0.98	α0, α15		600	Class 1	1	0.96	0.96	α0, α8
	Class 2	0.98	0.96	0.96	α0, α14			Class 2	1	1	1	α0, α60
	Class 3	1	0.94	0.94	α0, α13			Class 3	1	0.97	1	α0
700	Class 1	1	0.91	0.91	α0, α15		700	Class 1	1	0.85	0.85	α0, α8
	Class 2	0.91	0.88	0.88	α0, α14			Class 2	1	0.87	0.87	α0, α61
	Class 3	1	0.85	0.85	α0, α13			Class 3	0.91	0.91	0.99	α0, α25
800	Class 1	1	0.72	0.85	α15		800	Class 1	1	0.76	0.76	α0, α8
	Class 2	0.83	0.81	0.81	α0, α14			Class 2	1	0.82	0.82	α0, α61
	Class 3	1	0.74	0.77	α0, α13			Class 3	1	0.83	0.83	α0, α8
900	Class 1	0.86	0.79	0.84	α15, v26		900	Class 1	1	0.81	0.81	α0, α8, α61
	Class 2	0.81	0.81	0.81	α0, α8, α14			Class 2	0.99	0.71	0.71	α0, α8
	Class 3	1	0.8	0.8	α0, α8, α13			Class 3	1	0.72	0.72	α0, α61
1000	Class 1	0.98	0.74	0.79	α8, α15		1000	Class 1	1	0.76	0.76	α0, α8, α61
	Class 2	0.72	0.72	0.72	α0, α1, α14			Class 2	0.94	0.61	0.61	α0, α61
	Class 3	0.99	0.71	0.71	α0, α1, α13			Class 3	0.96	0.65	0.65	α0, α60
1100	Class 1	0.86	0.68	0.76	α8, α15		1100	Class 1	0.99	0.72	0.72	α0, α8, α61
	Class 2	0.81	0.77	0.77	α0, α8, α14			Class 2	1	0.79	0.79	α0, α8, α60
	Class 3	0.98	0.68	0.68	α0, α1, α13			Class 3	0.99	0.71	0.71	α0, α42, α61
1200	Class 1	0.84	0.77	0.77	α8, α15, α26		1200	Class 1	0.96	0.65	0.68	α0, α8, α61
	Class 2	0.65	0.65	0.65	α0, α1, α14			Class 2	1	0.75	0.75	α0, α8, α60
	Class 3	0.95	0.62	0.62	α0, α1, α13			Class 3	0.97	0.66	0.66	α0, α42, α61
Specific							Specific
600	α13	1	0.87	0.87	α0, α25		600	α13	0.94	0.92	1	α0, α25
	α14	1	0.98	0.98	α0, α15			α14	1	0.85	0.93	α15
	α15	1	1	1	α0, α13			α15	1	0.98	1	α0
	α13, α14	1	0.85	0.93	α15			α13, α14	1	0.85	0.93	α15
	α13, α15	1	1	1	α0, α14			α13, α15	1	0.98	1	α0
	α14, α15	1	1	1	α0, α13			α14, α15	1	0.99	1	α0, α23
700	α13	1	0.94	1	α0, α15		700	α13	1	0.87	0.87	α0, α8
	α14	1	0.91	0.91	α0, α15			α14	1	0.8	0.88	α15
	α15	1	0.98	0.98	α0, α14			α15	1	0.98	0.98	α0, α14
	α13, α14	1	0.8	0.89	α15			α13, α14	1	0.8	0.89	α15
	α13, α15	1	0.85	0.85	α0, α14			α13, α15	1	0.96	0.96	α0, α14
	α14, α15	1	0.92	0.92	α0, α13			α14, α15	1	0.97	1	α0, α13
800	α13	1	0.89	0.89	α0, α15		800	α13	1	0.76	0.76	α14
	α14	1	0.75	0.84	α15			α14	1	0.75	0.84	α15
	α15	1	0.94	0.94	α0, α14			α15	1	0.94	0.94	α0, α14
	α13, α14	1	0.76	0.85	α15			α13, α14	1	0.78	0.85	α15, α52
	α13, α15	1	0.9	0.9	α0, α14			α13, α15	1	0.93	0.93	α0, α14
	α14, α15	1	0.85	0.85	α0, α13			α14, α15	1	0.82	0.82	α0, α61
900	α13	1	0.86	0.86	α14, α15		900	α13	1	0.74	0.83	α15
	α14	1	0.82	0.88	α8, α15			α14	1	0.66	0.81	α15
	α15	1	0.89	0.89	α0, α14			α15	1	0.89	0.89	α22, α35
	α13, α14	1	0.72	0.81	α15			α13, α14	1	0.76	0.81	α15, α41
	α13, α15	1	0.85	0.85	α0, α14			α13, α15	0.95	0.92	0.92	α0, α14, α25
	α14, α15	1	0.79	0.79	α0, α13			α14, α15	1	0.72	0.72	α0, α61
1000	α13	1	0.84	0.84	α14, α15		1000	α13	1	0.72	0.81	α15
	α14	1	0.79	0.79	α13, α15			α14	1	0.79	0.79	α13, α15
	α15	1	0.84	0.84	α0, α14			α15	1	0.84	0.84	α0, α14
	α13, α14	1	0.8	0.8	α8, α15			α13, α14	1	0.8	0.8	α8, α15
	α13, α15	1	0.81	0.81	α0, α14, α42			α13, α15	1	0.88	0.88	α0, α14, α42
	α14, α15	1	0.74	0.74	α0, α13			α14, α15	1	0.81	0.81	α0, α13
1100	α13	1	0.82	0.82	α14, α15		1100	α13	1	0.82	0.82	α14, α15
	α14	1	0.77	0.77	α13, α15			α14	1	0.77	0.77	α13, α15
	α15	1	0.79	0.79	α0, α14			α15	1	0.79	0.79	α0, α14
	α13, α14	1	0.77	0.77	α8, α15			α13, α14	1	0.78	0.78	α8, α15
	α13, α15	1	0.77	0.77	α0, α14			α13, α15	1	0.85	0.85	α0, α14, α50
	α14, α15	0.98	0.69	0.69	α0, α13			α14, α15	1	0.85	0.85	α0, α13, α60
1200	α13	1	0.81	0.81	α14, α15		1200	α13	1	0.81	0.81	α14, α15
	α14	1	0.75	0.75	α13, α15			α14	1	0.75	0.75	α13, α15
	α15	1	0.86	0.86	α0, α13, α14			α15	1	0.73	0.73	α0, α14
	α13, α14	1	0.74	0.74	α8, α15			α13, α14	1	0.74	0.82	α8, α15
	α13, α15	1	0.74	0.74	α0, α14			α13, α15	1	0.74	0.74	α0, α14
	α14, α15	1	0.77	0.77	α0, α8,α13			α14, α15	1	0.64	0.64	α0, α13
